# Supplementary material for: A Hopeful Sea-Monster: A Very Large Homologous Recombination Event Impacting the Core Genome of the Marine Pathogen Vibrio anguillarum
Source: Front Microbiol. 2020 Jun 29;11:1430. doi: 10.3389/fmicb.2020.01430 (PMC7336808; doi:10.3389/fmicb.2020.01430)
Supplement: TABLE S1 — Metadata for all 189 strains. [file Data_Sheet_2.xlsx]

## Sheet: Sheet1
Table S5. Clonal Frame output
Node	Start	End	Type
87-9-116	175639	175643	extant
87-9-116	3074599	3075054	extant
87-9-116	4012871	4013000	extant
87-9-116	4022765	4022792	extant
87-9-116	4027619	4027652	extant
87-9-116	4047459	4047495	extant
87-9-116	2916976	2917322	ancestral
87-9-116	2916842	2919363	ancestral
87-9-116	2921626	2924305	ancestral
87-9-116	2925232	2925449	ancestral
87-9-116	2927353	2929936	ancestral
87-9-116	2931047	2933068	ancestral
87-9-116	2934359	2934840	ancestral
87-9-116	29715	43683	ancestral
87-9-116	137232	148710	ancestral
87-9-116	195206	195880	ancestral
87-9-116	210269	212960	ancestral
87-9-116	255205	270539	ancestral
87-9-116	329524	330304	ancestral
87-9-116	354590	355957	ancestral
87-9-116	361423	369596	ancestral
87-9-116	510517	528896	ancestral
87-9-116	570207	576221	ancestral
87-9-116	600727	609903	ancestral
87-9-116	646432	659108	ancestral
87-9-116	667986	669282	ancestral
87-9-116	702487	707693	ancestral
87-9-116	757466	760282	ancestral
87-9-116	764681	772551	ancestral
87-9-116	914615	917515	ancestral
87-9-116	955786	969945	ancestral
87-9-116	1005654	1012366	ancestral
87-9-116	1057679	1063440	ancestral
87-9-116	1133813	1142083	ancestral
87-9-116	1159620	1160041	ancestral
87-9-116	1162951	1167570	ancestral
87-9-116	1198245	1201338	ancestral
87-9-116	1213166	1216871	ancestral
87-9-116	1352296	1366389	ancestral
87-9-116	1381556	1396140	ancestral
87-9-116	1400512	1403798	ancestral
87-9-116	1411184	1415032	ancestral
87-9-116	1421117	1431020	ancestral
87-9-116	1476952	1484587	ancestral
87-9-116	1597278	1604789	ancestral
87-9-116	1615057	1616589	ancestral
87-9-116	1867072	1867966	ancestral
87-9-116	1972241	1975942	ancestral
87-9-116	1983931	1987808	ancestral
87-9-116	2020333	2024079	ancestral
87-9-116	2093104	2100209	ancestral
87-9-116	2206819	2219922	ancestral
87-9-116	2224930	2239424	ancestral
87-9-116	2270362	2272458	ancestral
87-9-116	2375475	2391047	ancestral
87-9-116	2422928	2425003	ancestral
87-9-116	2429174	2444961	ancestral
87-9-116	2491888	2499295	ancestral
87-9-116	2570545	2572422	ancestral
87-9-116	2723404	2725588	ancestral
87-9-116	2743961	2747474	ancestral
87-9-116	2779342	2780984	ancestral
87-9-116	2816063	2818328	ancestral
87-9-116	2879648	2889765	ancestral
87-9-116	2940241	2941566	ancestral
87-9-116	3017450	3025029	ancestral
87-9-116	3106107	3109120	ancestral
87-9-116	3114170	3119818	ancestral
87-9-116	3131883	3137143	ancestral
87-9-116	3179033	3183174	ancestral
87-9-116	3187823	3201260	ancestral
87-9-116	3204934	3215667	ancestral
87-9-116	3300189	3309129	ancestral
87-9-116	3332465	3333326	ancestral
87-9-116	3406698	3421679	ancestral
87-9-116	3479078	3514938	ancestral
87-9-116	3525094	3531233	ancestral
87-9-116	3562540	3563036	ancestral
87-9-116	3578491	3593081	ancestral
87-9-116	3605716	3611700	ancestral
87-9-116	3721265	3729064	ancestral
87-9-116	3758118	3760823	ancestral
87-9-116	3819904	3832601	ancestral
87-9-116	3842011	3847166	ancestral
87-9-116	3871258	3876195	ancestral
87-9-116	3915956	3940520	ancestral
87-9-116	4032056	4032401	ancestral
87-9-116	1	48417	ancestral
87-9-116	49151	66690	ancestral
87-9-116	66962	79176	ancestral
87-9-116	79517	83816	ancestral
87-9-116	84948	86107	ancestral
87-9-116	87795	90110	ancestral
87-9-116	90600	95845	ancestral
87-9-116	96121	97954	ancestral
87-9-116	98328	101395	ancestral
87-9-116	102252	126311	ancestral
87-9-116	126406	126992	ancestral
87-9-116	127619	164954	ancestral
87-9-116	165253	167580	ancestral
87-9-116	168119	176075	ancestral
87-9-116	176317	176879	ancestral
87-9-116	177103	184846	ancestral
87-9-116	188649	189887	ancestral
87-9-116	193919	217497	ancestral
87-9-116	217727	310980	ancestral
87-9-116	311282	379253	ancestral
87-9-116	379723	397625	ancestral
87-9-116	401414	412237	ancestral
87-9-116	412627	414066	ancestral
87-9-116	414872	419371	ancestral
87-9-116	420254	421874	ancestral
87-9-116	426752	430904	ancestral
87-9-116	430936	440207	ancestral
87-9-116	440702	452139	ancestral
87-9-116	455286	456923	ancestral
87-9-116	457228	458600	ancestral
87-9-116	459279	461564	ancestral
87-9-116	462502	465573	ancestral
87-9-116	467387	475395	ancestral
87-9-116	475571	477743	ancestral
87-9-116	478573	479075	ancestral
87-9-116	479881	483521	ancestral
87-9-116	484600	503360	ancestral
87-9-116	505024	509092	ancestral
87-9-116	509399	539735	ancestral
87-9-116	539887	561262	ancestral
87-9-116	562486	620470	ancestral
87-9-116	620585	663413	ancestral
87-9-116	663691	779117	ancestral
87-9-116	780383	794055	ancestral
87-9-116	794207	796770	ancestral
87-9-116	797042	820422	ancestral
87-9-116	820568	832318	ancestral
87-9-116	832434	840458	ancestral
87-9-116	840811	846967	ancestral
87-9-116	847146	865509	ancestral
87-9-116	865838	881745	ancestral
87-9-116	882450	884266	ancestral
87-9-116	884349	903020	ancestral
87-9-116	903172	923527	ancestral
87-9-116	923923	928739	ancestral
87-9-116	929040	931544	ancestral
87-9-116	932561	934840	ancestral
87-9-116	935007	979005	ancestral
87-9-116	980075	983670	ancestral
87-9-116	983968	1018570	ancestral
87-9-116	1019109	1073624	ancestral
87-9-116	1073686	1130696	ancestral
87-9-116	1131420	1142512	ancestral
87-9-116	1142643	1175166	ancestral
87-9-116	1175449	1219803	ancestral
87-9-116	1219829	1226834	ancestral
87-9-116	1227099	1231779	ancestral
87-9-116	1232222	1236002	ancestral
87-9-116	1236379	1246822	ancestral
87-9-116	1247000	1275930	ancestral
87-9-116	1276358	1293430	ancestral
87-9-116	1293972	1316589	ancestral
87-9-116	1317205	1336141	ancestral
87-9-116	1337026	1344686	ancestral
87-9-116	1344706	1433486	ancestral
87-9-116	1433626	1475343	ancestral
87-9-116	1476212	1480857	ancestral
87-9-116	1481633	1487793	ancestral
87-9-116	1488402	1499777	ancestral
87-9-116	1500012	1517467	ancestral
87-9-116	1517744	1519810	ancestral
87-9-116	1520476	1563310	ancestral
87-9-116	1563576	1564546	ancestral
87-9-116	1565038	1579014	ancestral
87-9-116	1579564	1583689	ancestral
87-9-116	1583883	1635838	ancestral
87-9-116	1635894	1642346	ancestral
87-9-116	1642416	1674929	ancestral
87-9-116	1676131	1691408	ancestral
87-9-116	1692139	1697669	ancestral
87-9-116	1698026	1699392	ancestral
87-9-116	1701357	1704041	ancestral
87-9-116	1704539	1719895	ancestral
87-9-116	1720886	1721484	ancestral
87-9-116	1722925	1732957	ancestral
87-9-116	1733524	1742028	ancestral
87-9-116	1742520	1743605	ancestral
87-9-116	1743634	1837270	ancestral
87-9-116	1837816	1841937	ancestral
87-9-116	1842192	1844776	ancestral
87-9-116	1845329	1875373	ancestral
87-9-116	1875478	1876822	ancestral
87-9-116	1877095	1878873	ancestral
87-9-116	1879318	1881432	ancestral
87-9-116	1882930	1919404	ancestral
87-9-116	1919553	1921913	ancestral
87-9-116	1922284	1924613	ancestral
87-9-116	1924722	1929444	ancestral
87-9-116	1930057	1942636	ancestral
87-9-116	1942981	1948795	ancestral
87-9-116	1949469	1950336	ancestral
87-9-116	1950653	1960585	ancestral
87-9-116	1960886	1961847	ancestral
87-9-116	1962464	1979886	ancestral
87-9-116	1979993	2077329	ancestral
87-9-116	2077433	2092327	ancestral
87-9-116	2092422	2130153	ancestral
87-9-116	2130179	2133765	ancestral
87-9-116	2134412	2177692	ancestral
87-9-116	2177783	2194791	ancestral
87-9-116	2194803	2259718	ancestral
87-9-116	2259831	2327125	ancestral
87-9-116	2327199	2347359	ancestral
87-9-116	2347982	2355234	ancestral
87-9-116	2355673	2356373	ancestral
87-9-116	2356852	2416688	ancestral
87-9-116	2418315	2440533	ancestral
87-9-116	2441408	2449147	ancestral
87-9-116	2449623	2470475	ancestral
87-9-116	2470678	2474536	ancestral
87-9-116	2474787	2490588	ancestral
87-9-116	2490610	2533044	ancestral
87-9-116	2533595	2543213	ancestral
87-9-116	2543648	2581761	ancestral
87-9-116	2582044	2582791	ancestral
87-9-116	2585613	2618937	ancestral
87-9-116	2619078	2632493	ancestral
87-9-116	2632864	2644211	ancestral
87-9-116	2644689	2653942	ancestral
87-9-116	2654271	2669100	ancestral
87-9-116	2669430	2691248	ancestral
87-9-116	2691436	2719222	ancestral
87-9-116	2719509	2745331	ancestral
87-9-116	2745344	2791278	ancestral
87-9-116	2794517	2794972	ancestral
87-9-116	2795931	2803950	ancestral
87-9-116	2804266	2805863	ancestral
87-9-116	2806998	2808781	ancestral
87-9-116	2809728	2811015	ancestral
87-9-116	2811634	2814845	ancestral
87-9-116	2815657	2816858	ancestral
87-9-116	2817031	2818663	ancestral
87-9-116	2820108	2824106	ancestral
87-9-116	2825344	2839187	ancestral
87-9-116	2840285	2841387	ancestral
87-9-116	2842129	2854798	ancestral
87-9-116	2855579	2868942	ancestral
87-9-116	2869525	2899063	ancestral
87-9-116	2899500	2906622	ancestral
87-9-116	2906921	2915841	ancestral
87-9-116	2915967	2929655	ancestral
87-9-116	2932678	2933223	ancestral
87-9-116	2933599	2934028	ancestral
87-9-116	2934201	2935279	ancestral
87-9-116	2935357	2952564	ancestral
87-9-116	2953425	2959057	ancestral
87-9-116	2959182	2965826	ancestral
87-9-116	2965929	2979775	ancestral
87-9-116	2979948	2985955	ancestral
87-9-116	2986424	3004671	ancestral
87-9-116	3004845	3080234	ancestral
87-9-116	3081707	3083468	ancestral
87-9-116	3083776	3094432	ancestral
87-9-116	3094718	3096950	ancestral
87-9-116	3097139	3123259	ancestral
87-9-116	3123362	3125293	ancestral
87-9-116	3126878	3144756	ancestral
87-9-116	3145775	3160980	ancestral
87-9-116	3161402	3240260	ancestral
87-9-116	3240590	3247966	ancestral
87-9-116	3248055	3254237	ancestral
87-9-116	3257788	3258706	ancestral
87-9-116	3259493	3275259	ancestral
87-9-116	3276073	3327854	ancestral
87-9-116	3328114	3335507	ancestral
87-9-116	3336868	3345667	ancestral
87-9-116	3345840	3363362	ancestral
87-9-116	3363904	3370421	ancestral
87-9-116	3370688	3392384	ancestral
87-9-116	3393007	3402202	ancestral
87-9-116	3402537	3425835	ancestral
87-9-116	3426419	3434314	ancestral
87-9-116	3434409	3452566	ancestral
87-9-116	3452733	3455142	ancestral
87-9-116	3455711	3466351	ancestral
87-9-116	3466380	3518199	ancestral
87-9-116	3518321	3555108	ancestral
87-9-116	3555451	3615711	ancestral
87-9-116	3616085	3617542	ancestral
87-9-116	3617974	3644382	ancestral
87-9-116	3644501	3656594	ancestral
87-9-116	3656792	3669144	ancestral
87-9-116	3669283	3698556	ancestral
87-9-116	3700178	3780317	ancestral
87-9-116	3780624	3808517	ancestral
87-9-116	3808798	3812507	ancestral
87-9-116	3812646	3833154	ancestral
87-9-116	3833535	3834244	ancestral
87-9-116	3834986	3837438	ancestral
87-9-116	3837968	3838898	ancestral
87-9-116	3839823	3859809	ancestral
87-9-116	3860725	3877542	ancestral
87-9-116	3878281	3896789	ancestral
87-9-116	3898742	3902525	ancestral
87-9-116	3903115	3906193	ancestral
87-9-116	3908231	3943200	ancestral
87-9-116	3943463	3950244	ancestral
87-9-116	3950440	3952337	ancestral
87-9-116	3952858	3955193	ancestral
87-9-116	3955442	3966046	ancestral
87-9-116	3966250	3975472	ancestral
87-9-116	3976469	3986345	ancestral
87-9-116	3986577	4013191	ancestral
87-9-116	4014006	4052047	ancestral
87-9-116	89922	90335	ancestral
87-9-116	199978	200818	ancestral
87-9-116	246891	247116	ancestral
87-9-116	255051	255295	ancestral
87-9-116	273812	273893	ancestral
87-9-116	282723	282768	ancestral
87-9-116	410787	410820	ancestral
87-9-116	415216	415300	ancestral
87-9-116	426640	427396	ancestral
87-9-116	434751	434941	ancestral
87-9-116	497647	497902	ancestral
87-9-116	552861	553677	ancestral
87-9-116	581108	581144	ancestral
87-9-116	590583	591231	ancestral
87-9-116	752592	752688	ancestral
87-9-116	791680	791727	ancestral
87-9-116	834008	834452	ancestral
87-9-116	884447	884666	ancestral
87-9-116	1008083	1008253	ancestral
87-9-116	1062026	1062059	ancestral
87-9-116	1144970	1145339	ancestral
87-9-116	1158512	1158602	ancestral
87-9-116	1185295	1185903	ancestral
87-9-116	1218268	1218659	ancestral
87-9-116	1220134	1220790	ancestral
87-9-116	1245843	1246105	ancestral
87-9-116	1336867	1336894	ancestral
87-9-116	1337862	1338021	ancestral
87-9-116	1339338	1339393	ancestral
87-9-116	1340041	1340056	ancestral
87-9-116	1426486	1426613	ancestral
87-9-116	1471654	1471742	ancestral
87-9-116	1480409	1480876	ancestral
87-9-116	1567331	1567574	ancestral
87-9-116	1578450	1578490	ancestral
87-9-116	1593468	1593673	ancestral
87-9-116	1643023	1643264	ancestral
87-9-116	1727572	1727720	ancestral
87-9-116	1738144	1738357	ancestral
87-9-116	1757046	1757106	ancestral
87-9-116	1759660	1759723	ancestral
87-9-116	1768709	1768748	ancestral
87-9-116	1813230	1813451	ancestral
87-9-116	1958037	1958151	ancestral
87-9-116	2005223	2005248	ancestral
87-9-116	2046744	2046810	ancestral
87-9-116	2047575	2047813	ancestral
87-9-116	2071563	2071695	ancestral
87-9-116	2127216	2127318	ancestral
87-9-116	2152657	2153238	ancestral
87-9-116	2161259	2161460	ancestral
87-9-116	2273478	2273935	ancestral
87-9-116	2302990	2303047	ancestral
87-9-116	2304973	2305384	ancestral
87-9-116	2309761	2310079	ancestral
87-9-116	2414796	2414992	ancestral
87-9-116	2433836	2433893	ancestral
87-9-116	2478453	2478633	ancestral
87-9-116	2488307	2488718	ancestral
87-9-116	2516771	2517134	ancestral
87-9-116	2521752	2523082	ancestral
87-9-116	2523729	2524308	ancestral
87-9-116	2610355	2611015	ancestral
87-9-116	2657679	2658005	ancestral
87-9-116	2675509	2675558	ancestral
87-9-116	2714195	2714405	ancestral
87-9-116	2719880	2721514	ancestral
87-9-116	2723321	2723413	ancestral
87-9-116	2846567	2847596	ancestral
87-9-116	2895473	2895974	ancestral
87-9-116	2905889	2906060	ancestral
87-9-116	2953298	2955249	ancestral
87-9-116	3090254	3090464	ancestral
87-9-116	3141099	3141225	ancestral
87-9-116	3228520	3229058	ancestral
87-9-116	3250295	3250904	ancestral
87-9-116	3254793	3255681	ancestral
87-9-116	3256731	3257682	ancestral
87-9-116	3332992	3334301	ancestral
87-9-116	3360352	3360440	ancestral
87-9-116	3366492	3366948	ancestral
87-9-116	3472026	3472316	ancestral
87-9-116	3533220	3533246	ancestral
87-9-116	3605312	3605508	ancestral
87-9-116	3660069	3660228	ancestral
87-9-116	3700027	3700471	ancestral
87-9-116	3701494	3702463	ancestral
87-9-116	3705836	3705868	ancestral
87-9-116	3731146	3731329	ancestral
87-9-116	3807988	3808629	ancestral
87-9-116	3814107	3814119	ancestral
87-9-116	3835364	3835397	ancestral
87-9-116	3847297	3847339	ancestral
87-9-116	3859054	3859318	ancestral
87-9-116	3869714	3869879	ancestral
87-9-116	3953331	3953378	ancestral
87-9-116	8416	8425	ancestral
87-9-116	172078	172093	ancestral
87-9-116	188323	188473	ancestral
87-9-116	292895	292898	ancestral
87-9-116	414935	415075	ancestral
87-9-116	791673	791749	ancestral
87-9-116	1260911	1261085	ancestral
87-9-116	1327854	1327863	ancestral
87-9-116	1343504	1343508	ancestral
87-9-116	1453799	1454757	ancestral
87-9-116	1610203	1610290	ancestral
87-9-116	1679828	1679888	ancestral
87-9-116	1796905	1796950	ancestral
87-9-116	1830903	1830912	ancestral
87-9-116	1979435	1980566	ancestral
87-9-116	1981118	1981609	ancestral
87-9-116	1981874	1982284	ancestral
87-9-116	2002292	2002308	ancestral
87-9-116	2297351	2297411	ancestral
87-9-116	2309968	2310049	ancestral
87-9-116	2331949	2332009	ancestral
87-9-116	2419679	2419712	ancestral
87-9-116	2855680	2855788	ancestral
87-9-116	2911708	2911747	ancestral
87-9-116	2954176	2954218	ancestral
87-9-116	2961931	2962066	ancestral
87-9-116	3033462	3033475	ancestral
87-9-116	3065824	3065868	ancestral
87-9-116	3222010	3222015	ancestral
87-9-116	3253224	3253268	ancestral
87-9-116	3305387	3305503	ancestral
87-9-116	3590905	3591130	ancestral
87-9-116	3607538	3607542	ancestral
87-9-116	3653455	3653473	ancestral
87-9-116	3813076	3813094	ancestral
87-9-116	3834083	3834113	ancestral
87-9-116	3856653	3857708	ancestral
87-9-116	3858101	3858245	ancestral
87-9-116	3858562	3858678	ancestral
87-9-116	3859261	3860034	ancestral
87-9-116	3867603	3870290	ancestral
87-9-116	3897892	3897989	ancestral
87-9-116	3898333	3898432	ancestral
87-9-116	3899086	3899094	ancestral
87-9-116	3920039	3920051	ancestral
87-9-116	3955276	3955450	ancestral
87-9-116	4011766	4011862	ancestral
87-9-116	4032679	4032791	ancestral
87-9-116	17093	17162	ancestral
87-9-116	192769	192982	ancestral
87-9-116	381500	381618	ancestral
87-9-116	419965	420034	ancestral
87-9-116	421771	421805	ancestral
87-9-116	422741	422755	ancestral
87-9-116	423025	423078	ancestral
87-9-116	487008	487077	ancestral
87-9-116	703005	703036	ancestral
87-9-116	790877	790883	ancestral
87-9-116	797072	797089	ancestral
87-9-116	885017	885044	ancestral
87-9-116	1002626	1003110	ancestral
87-9-116	1003394	1003631	ancestral
87-9-116	1012006	1012027	ancestral
87-9-116	1022614	1022863	ancestral
87-9-116	1023273	1023336	ancestral
87-9-116	1134853	1134922	ancestral
87-9-116	1192675	1192687	ancestral
87-9-116	1252108	1252156	ancestral
87-9-116	1292078	1292105	ancestral
87-9-116	1337137	1337336	ancestral
87-9-116	1388310	1388511	ancestral
87-9-116	1422820	1422824	ancestral
87-9-116	1446227	1446432	ancestral
87-9-116	1453508	1453556	ancestral
87-9-116	1458532	1458763	ancestral
87-9-116	1467176	1467260	ancestral
87-9-116	1477465	1477477	ancestral
87-9-116	1515395	1515572	ancestral
87-9-116	1516394	1516427	ancestral
87-9-116	1563662	1563679	ancestral
87-9-116	1564992	1565601	ancestral
87-9-116	1577429	1577492	ancestral
87-9-116	1601154	1601184	ancestral
87-9-116	1612165	1612225	ancestral
87-9-116	1625355	1625370	ancestral
87-9-116	1640352	1640365	ancestral
87-9-116	1640824	1640896	ancestral
87-9-116	1642347	1642415	ancestral
87-9-116	1648065	1648083	ancestral
87-9-116	1655814	1655826	ancestral
87-9-116	1893446	1893629	ancestral
87-9-116	1981346	1981460	ancestral
87-9-116	2087856	2088727	ancestral
87-9-116	2089145	2089723	ancestral
87-9-116	2099046	2099145	ancestral
87-9-116	2177582	2177731	ancestral
87-9-116	2192590	2192707	ancestral
87-9-116	2229468	2229474	ancestral
87-9-116	2245539	2245554	ancestral
87-9-116	2293392	2293416	ancestral
87-9-116	2380650	2381211	ancestral
87-9-116	2543640	2543647	ancestral
87-9-116	2632545	2632671	ancestral
87-9-116	2710590	2710685	ancestral
87-9-116	2802043	2802457	ancestral
87-9-116	2917895	2918171	ancestral
87-9-116	2950901	2950918	ancestral
87-9-116	2958434	2958443	ancestral
87-9-116	3033106	3033430	ancestral
87-9-116	3248660	3248671	ancestral
87-9-116	3270317	3270348	ancestral
87-9-116	3315533	3315724	ancestral
87-9-116	3386755	3386899	ancestral
87-9-116	3402454	3402536	ancestral
87-9-116	3404912	3405178	ancestral
87-9-116	3466352	3466373	ancestral
87-9-116	3472785	3473063	ancestral
87-9-116	3495381	3495463	ancestral
87-9-116	3590275	3590289	ancestral
87-9-116	3616519	3616529	ancestral
87-9-116	3731841	3731857	ancestral
87-9-116	3805216	3805450	ancestral
87-9-116	3853054	3853074	ancestral
87-9-116	3860056	3860200	ancestral
87-9-116	3868539	3868626	ancestral
87-9-116	3877130	3877344	ancestral
87-9-116	3919672	3919754	ancestral
87-9-116	3945586	3945622	ancestral
87-9-116	4013988	4013991	ancestral
87-9-116	83178	83319	ancestral
87-9-116	95972	96056	ancestral
87-9-116	96578	96810	ancestral
87-9-116	184630	184692	ancestral
87-9-116	188290	188353	ancestral
87-9-116	192140	192338	ancestral
87-9-116	504104	504191	ancestral
87-9-116	614009	614036	ancestral
87-9-116	712642	712702	ancestral
87-9-116	791202	791339	ancestral
87-9-116	924368	924440	ancestral
87-9-116	1003040	1003166	ancestral
87-9-116	1023408	1023417	ancestral
87-9-116	1070125	1070236	ancestral
87-9-116	1087714	1088725	ancestral
87-9-116	1089217	1090265	ancestral
87-9-116	1134943	1134952	ancestral
87-9-116	1219792	1219813	ancestral
87-9-116	1236114	1236171	ancestral
87-9-116	1252402	1252633	ancestral
87-9-116	1336747	1336837	ancestral
87-9-116	1475785	1476097	ancestral
87-9-116	1480873	1481191	ancestral
87-9-116	1482233	1482325	ancestral
87-9-116	1519365	1520428	ancestral
87-9-116	1563395	1563558	ancestral
87-9-116	1573724	1573801	ancestral
87-9-116	1577936	1578039	ancestral
87-9-116	1595211	1595244	ancestral
87-9-116	1701248	1701431	ancestral
87-9-116	1704652	1704889	ancestral
87-9-116	1926861	1926876	ancestral
87-9-116	1948430	1948460	ancestral
87-9-116	1975470	1975543	ancestral
87-9-116	1980214	1980254	ancestral
87-9-116	1981619	1981853	ancestral
87-9-116	2087323	2087554	ancestral
87-9-116	2092225	2092421	ancestral
87-9-116	2192666	2192695	ancestral
87-9-116	2206017	2206033	ancestral
87-9-116	2218836	2218923	ancestral
87-9-116	2219265	2219949	ancestral
87-9-116	2220472	2220947	ancestral
87-9-116	2322392	2322434	ancestral
87-9-116	2327150	2327198	ancestral
87-9-116	2443214	2443340	ancestral
87-9-116	2541629	2542469	ancestral
87-9-116	2543520	2543611	ancestral
87-9-116	2644254	2644446	ancestral
87-9-116	2670965	2670986	ancestral
87-9-116	2691609	2691881	ancestral
87-9-116	2692226	2692429	ancestral
87-9-116	2779108	2779239	ancestral
87-9-116	2817211	2817279	ancestral
87-9-116	2819779	2820292	ancestral
87-9-116	2820860	2821343	ancestral
87-9-116	2827507	2827546	ancestral
87-9-116	2841136	2843548	ancestral
87-9-116	2844070	2845129	ancestral
87-9-116	2847647	2847761	ancestral
87-9-116	2849376	2849742	ancestral
87-9-116	2917371	2917913	ancestral
87-9-116	2929351	2930605	ancestral
87-9-116	2930904	2933327	ancestral
87-9-116	2934004	2934820	ancestral
87-9-116	2965931	2966112	ancestral
87-9-116	2968285	2968575	ancestral
87-9-116	3004672	3004763	ancestral
87-9-116	3012639	3012860	ancestral
87-9-116	3032779	3033664	ancestral
87-9-116	3078350	3078665	ancestral
87-9-116	3130140	3130192	ancestral
87-9-116	3185461	3186483	ancestral
87-9-116	3187508	3187538	ancestral
87-9-116	3188330	3189270	ancestral
87-9-116	3225292	3225301	ancestral
87-9-116	3227930	3228061	ancestral
87-9-116	3371347	3371512	ancestral
87-9-116	3434342	3434354	ancestral
87-9-116	3436699	3436717	ancestral
87-9-116	3441747	3441872	ancestral
87-9-116	3478305	3479001	ancestral
87-9-116	3509637	3509703	ancestral
87-9-116	3514262	3514343	ancestral
87-9-116	3664925	3665249	ancestral
87-9-116	3699421	3700126	ancestral
87-9-116	3760649	3760823	ancestral
87-9-116	3809523	3809533	ancestral
87-9-116	3813558	3813595	ancestral
87-9-116	3822603	3822787	ancestral
87-9-116	3839033	3839327	ancestral
87-9-116	3853905	3854052	ancestral
87-9-116	3860687	3860894	ancestral
87-9-116	3870389	3870494	ancestral
87-9-116	3935396	3935564	ancestral
87-9-116	3953354	3953378	ancestral
87-9-116	3975527	3975563	ancestral
87-9-116	4018155	4018164	ancestral
87-9-116	4031280	4031377	ancestral
87-9-116	4032101	4032189	ancestral
87-9-116	4038495	4039172	ancestral
87-9-116	4049788	4050109	ancestral
87-9-116	148464	148920	ancestral
87-9-116	259862	260101	ancestral
87-9-116	434895	434941	ancestral
87-9-116	620546	620700	ancestral
87-9-116	1018430	1018538	ancestral
87-9-116	1088254	1090226	ancestral
87-9-116	1090988	1091431	ancestral
87-9-116	1185810	1185866	ancestral
87-9-116	1260904	1261355	ancestral
87-9-116	1327842	1327863	ancestral
87-9-116	1353021	1353277	ancestral
87-9-116	1452225	1452334	ancestral
87-9-116	1592336	1592584	ancestral
87-9-116	1929454	1929499	ancestral
87-9-116	1982302	1983777	ancestral
87-9-116	1984578	1984672	ancestral
87-9-116	1991806	1991824	ancestral
87-9-116	2141794	2141864	ancestral
87-9-116	2152736	2152753	ancestral
87-9-116	2192983	2193022	ancestral
87-9-116	2255510	2255576	ancestral
87-9-116	2543442	2543457	ancestral
87-9-116	2572203	2572231	ancestral
87-9-116	2610442	2611129	ancestral
87-9-116	2611988	2612159	ancestral
87-9-116	2626227	2626271	ancestral
87-9-116	2706875	2706890	ancestral
87-9-116	2850027	2850141	ancestral
87-9-116	2939162	2939333	ancestral
87-9-116	2959238	2960105	ancestral
87-9-116	3180399	3180499	ancestral
87-9-116	3186420	3186615	ancestral
87-9-116	3253030	3253045	ancestral
87-9-116	3370969	3371200	ancestral
87-9-116	3408435	3408744	ancestral
87-9-116	3491465	3491510	ancestral
87-9-116	3545042	3545273	ancestral
87-9-116	3764680	3764911	ancestral
87-9-116	3817562	3817684	ancestral
87-9-116	3844948	3844959	ancestral
87-9-116	3856114	3856241	ancestral
87-9-116	3921134	3921147	ancestral
87-9-116	3972618	3972720	ancestral
87-9-116	76999	77095	ancestral
87-9-116	330502	330590	ancestral
87-9-116	381761	381820	ancestral
87-9-116	407976	408026	ancestral
87-9-116	419452	420238	ancestral
87-9-116	425704	426562	ancestral
87-9-116	750890	750977	ancestral
87-9-116	821536	821764	ancestral
87-9-116	829389	829515	ancestral
87-9-116	966735	966915	ancestral
87-9-116	1003004	1003025	ancestral
87-9-116	1144970	1145691	ancestral
87-9-116	1255139	1255212	ancestral
87-9-116	1266117	1266289	ancestral
87-9-116	1271472	1272027	ancestral
87-9-116	1284377	1284383	ancestral
87-9-116	1319639	1319773	ancestral
87-9-116	1343504	1343508	ancestral
87-9-116	1388310	1388511	ancestral
87-9-116	1428648	1428672	ancestral
87-9-116	1454441	1454474	ancestral
87-9-116	1480531	1480990	ancestral
87-9-116	1499778	1499781	ancestral
87-9-116	1508493	1508817	ancestral
87-9-116	1509629	1510674	ancestral
87-9-116	1640434	1640917	ancestral
87-9-116	1800665	1801136	ancestral
87-9-116	1844006	1844022	ancestral
87-9-116	1926861	1926866	ancestral
87-9-116	1982470	1984533	ancestral
87-9-116	2142829	2143501	ancestral
87-9-116	2223882	2224103	ancestral
87-9-116	2358562	2358703	ancestral
87-9-116	2441062	2441323	ancestral
87-9-116	2443130	2443178	ancestral
87-9-116	2469634	2469859	ancestral
87-9-116	2802361	2802475	ancestral
87-9-116	2849793	2849982	ancestral
87-9-116	2861083	2861179	ancestral
87-9-116	2939231	2939580	ancestral
87-9-116	2993117	2993154	ancestral
87-9-116	3108972	3109504	ancestral
87-9-116	3253113	3253419	ancestral
87-9-116	3333878	3333970	ancestral
87-9-116	3370993	3374965	ancestral
87-9-116	3441779	3441782	ancestral
87-9-116	3466352	3466373	ancestral
87-9-116	3692014	3692026	ancestral
87-9-116	3831150	3831315	ancestral
87-9-116	3835343	3835349	ancestral
87-9-116	3933583	3933948	ancestral
87-9-116	3962076	3962096	ancestral
87-9-116	3972854	3972980	ancestral
51-82-2	3074599	3074885	extant
51-82-2	4005860	4006240	extant
51-82-2	4012920	4013000	extant
51-82-2	4005702	4005896	ancestral
51-82-2	175639	175643	ancestral
51-82-2	3344271	3344373	ancestral
51-82-2	4025240	4025289	ancestral
51-82-2	4040279	4040357	ancestral
51-82-2	2916842	2919363	ancestral
51-82-2	2921626	2924305	ancestral
51-82-2	2925232	2925449	ancestral
51-82-2	2927353	2929936	ancestral
51-82-2	2931047	2933068	ancestral
51-82-2	2934359	2934840	ancestral
51-82-2	29715	43683	ancestral
51-82-2	137232	148710	ancestral
51-82-2	195206	195880	ancestral
51-82-2	210269	212960	ancestral
51-82-2	255205	270539	ancestral
51-82-2	329524	330304	ancestral
51-82-2	354590	355957	ancestral
51-82-2	361423	369596	ancestral
51-82-2	510517	528896	ancestral
51-82-2	570207	576221	ancestral
51-82-2	600727	609903	ancestral
51-82-2	646432	659108	ancestral
51-82-2	667986	669282	ancestral
51-82-2	702487	707693	ancestral
51-82-2	757466	760282	ancestral
51-82-2	764681	772551	ancestral
51-82-2	914615	917515	ancestral
51-82-2	955786	969945	ancestral
51-82-2	1005654	1012366	ancestral
51-82-2	1057679	1063440	ancestral
51-82-2	1133813	1142083	ancestral
51-82-2	1159620	1160041	ancestral
51-82-2	1162951	1167570	ancestral
51-82-2	1198245	1201338	ancestral
51-82-2	1213166	1216871	ancestral
51-82-2	1352296	1366389	ancestral
51-82-2	1381556	1396140	ancestral
51-82-2	1400512	1403798	ancestral
51-82-2	1411184	1415032	ancestral
51-82-2	1421117	1431020	ancestral
51-82-2	1476952	1484587	ancestral
51-82-2	1597278	1604789	ancestral
51-82-2	1615057	1616589	ancestral
51-82-2	1867072	1867966	ancestral
51-82-2	1972241	1975942	ancestral
51-82-2	1983931	1987808	ancestral
51-82-2	2020333	2024079	ancestral
51-82-2	2093104	2100209	ancestral
51-82-2	2206819	2219922	ancestral
51-82-2	2224930	2239424	ancestral
51-82-2	2270362	2272458	ancestral
51-82-2	2375475	2391047	ancestral
51-82-2	2422928	2425003	ancestral
51-82-2	2429174	2444961	ancestral
51-82-2	2491888	2499295	ancestral
51-82-2	2570545	2572422	ancestral
51-82-2	2723404	2725588	ancestral
51-82-2	2743961	2747474	ancestral
51-82-2	2779342	2780984	ancestral
51-82-2	2816063	2818328	ancestral
51-82-2	2879648	2889765	ancestral
51-82-2	2940241	2941566	ancestral
51-82-2	3017450	3025029	ancestral
51-82-2	3106107	3109120	ancestral
51-82-2	3114170	3119818	ancestral
51-82-2	3131883	3137143	ancestral
51-82-2	3179033	3183174	ancestral
51-82-2	3187823	3201260	ancestral
51-82-2	3204934	3215667	ancestral
51-82-2	3300189	3309129	ancestral
51-82-2	3332465	3333326	ancestral
51-82-2	3406698	3421679	ancestral
51-82-2	3479078	3514938	ancestral
51-82-2	3525094	3531233	ancestral
51-82-2	3562540	3563036	ancestral
51-82-2	3578491	3593081	ancestral
51-82-2	3605716	3611700	ancestral
51-82-2	3721265	3729064	ancestral
51-82-2	3758118	3760823	ancestral
51-82-2	3819904	3832601	ancestral
51-82-2	3842011	3847166	ancestral
51-82-2	3871258	3876195	ancestral
51-82-2	3915956	3940520	ancestral
51-82-2	4032056	4032401	ancestral
51-82-2	1	48417	ancestral
51-82-2	49151	66690	ancestral
51-82-2	66962	79176	ancestral
51-82-2	79517	83816	ancestral
51-82-2	84948	86107	ancestral
51-82-2	87795	90110	ancestral
51-82-2	90600	95845	ancestral
51-82-2	96121	97954	ancestral
51-82-2	98328	101395	ancestral
51-82-2	102252	126311	ancestral
51-82-2	126406	126992	ancestral
51-82-2	127619	164954	ancestral
51-82-2	165253	167580	ancestral
51-82-2	168119	176075	ancestral
51-82-2	176317	176879	ancestral
51-82-2	177103	184846	ancestral
51-82-2	188649	189887	ancestral
51-82-2	193919	217497	ancestral
51-82-2	217727	310980	ancestral
51-82-2	311282	379253	ancestral
51-82-2	379723	397625	ancestral
51-82-2	401414	412237	ancestral
51-82-2	412627	414066	ancestral
51-82-2	414872	419371	ancestral
51-82-2	420254	421874	ancestral
51-82-2	426752	430904	ancestral
51-82-2	430936	440207	ancestral
51-82-2	440702	452139	ancestral
51-82-2	455286	456923	ancestral
51-82-2	457228	458600	ancestral
51-82-2	459279	461564	ancestral
51-82-2	462502	465573	ancestral
51-82-2	467387	475395	ancestral
51-82-2	475571	477743	ancestral
51-82-2	478573	479075	ancestral
51-82-2	479881	483521	ancestral
51-82-2	484600	503360	ancestral
51-82-2	505024	509092	ancestral
51-82-2	509399	539735	ancestral
51-82-2	539887	561262	ancestral
51-82-2	562486	620470	ancestral
51-82-2	620585	663413	ancestral
51-82-2	663691	779117	ancestral
51-82-2	780383	794055	ancestral
51-82-2	794207	796770	ancestral
51-82-2	797042	820422	ancestral
51-82-2	820568	832318	ancestral
51-82-2	832434	840458	ancestral
51-82-2	840811	846967	ancestral
51-82-2	847146	865509	ancestral
51-82-2	865838	881745	ancestral
51-82-2	882450	884266	ancestral
51-82-2	884349	903020	ancestral
51-82-2	903172	923527	ancestral
51-82-2	923923	928739	ancestral
51-82-2	929040	931544	ancestral
51-82-2	932561	934840	ancestral
51-82-2	935007	979005	ancestral
51-82-2	980075	983670	ancestral
51-82-2	983968	1018570	ancestral
51-82-2	1019109	1073624	ancestral
51-82-2	1073686	1130696	ancestral
51-82-2	1131420	1142512	ancestral
51-82-2	1142643	1175166	ancestral
51-82-2	1175449	1219803	ancestral
51-82-2	1219829	1226834	ancestral
51-82-2	1227099	1231779	ancestral
51-82-2	1232222	1236002	ancestral
51-82-2	1236379	1246822	ancestral
51-82-2	1247000	1275930	ancestral
51-82-2	1276358	1293430	ancestral
51-82-2	1293972	1316589	ancestral
51-82-2	1317205	1336141	ancestral
51-82-2	1337026	1344686	ancestral
51-82-2	1344706	1433486	ancestral
51-82-2	1433626	1475343	ancestral
51-82-2	1476212	1480857	ancestral
51-82-2	1481633	1487793	ancestral
51-82-2	1488402	1499777	ancestral
51-82-2	1500012	1517467	ancestral
51-82-2	1517744	1519810	ancestral
51-82-2	1520476	1563310	ancestral
51-82-2	1563576	1564546	ancestral
51-82-2	1565038	1579014	ancestral
51-82-2	1579564	1583689	ancestral
51-82-2	1583883	1635838	ancestral
51-82-2	1635894	1642346	ancestral
51-82-2	1642416	1674929	ancestral
51-82-2	1676131	1691408	ancestral
51-82-2	1692139	1697669	ancestral
51-82-2	1698026	1699392	ancestral
51-82-2	1701357	1704041	ancestral
51-82-2	1704539	1719895	ancestral
51-82-2	1720886	1721484	ancestral
51-82-2	1722925	1732957	ancestral
51-82-2	1733524	1742028	ancestral
51-82-2	1742520	1743605	ancestral
51-82-2	1743634	1837270	ancestral
51-82-2	1837816	1841937	ancestral
51-82-2	1842192	1844776	ancestral
51-82-2	1845329	1875373	ancestral
51-82-2	1875478	1876822	ancestral
51-82-2	1877095	1878873	ancestral
51-82-2	1879318	1881432	ancestral
51-82-2	1882930	1919404	ancestral
51-82-2	1919553	1921913	ancestral
51-82-2	1922284	1924613	ancestral
51-82-2	1924722	1929444	ancestral
51-82-2	1930057	1942636	ancestral
51-82-2	1942981	1948795	ancestral
51-82-2	1949469	1950336	ancestral
51-82-2	1950653	1960585	ancestral
51-82-2	1960886	1961847	ancestral
51-82-2	1962464	1979886	ancestral
51-82-2	1979993	2077329	ancestral
51-82-2	2077433	2092327	ancestral
51-82-2	2092422	2130153	ancestral
51-82-2	2130179	2133765	ancestral
51-82-2	2134412	2177692	ancestral
51-82-2	2177783	2194791	ancestral
51-82-2	2194803	2259718	ancestral
51-82-2	2259831	2327125	ancestral
51-82-2	2327199	2347359	ancestral
51-82-2	2347982	2355234	ancestral
51-82-2	2355673	2356373	ancestral
51-82-2	2356852	2416688	ancestral
51-82-2	2418315	2440533	ancestral
51-82-2	2441408	2449147	ancestral
51-82-2	2449623	2470475	ancestral
51-82-2	2470678	2474536	ancestral
51-82-2	2474787	2490588	ancestral
51-82-2	2490610	2533044	ancestral
51-82-2	2533595	2543213	ancestral
51-82-2	2543648	2581761	ancestral
51-82-2	2582044	2582791	ancestral
51-82-2	2585613	2618937	ancestral
51-82-2	2619078	2632493	ancestral
51-82-2	2632864	2644211	ancestral
51-82-2	2644689	2653942	ancestral
51-82-2	2654271	2669100	ancestral
51-82-2	2669430	2691248	ancestral
51-82-2	2691436	2719222	ancestral
51-82-2	2719509	2745331	ancestral
51-82-2	2745344	2791278	ancestral
51-82-2	2794517	2794972	ancestral
51-82-2	2795931	2803950	ancestral
51-82-2	2804266	2805863	ancestral
51-82-2	2806998	2808781	ancestral
51-82-2	2809728	2811015	ancestral
51-82-2	2811634	2814845	ancestral
51-82-2	2815657	2816858	ancestral
51-82-2	2817031	2818663	ancestral
51-82-2	2820108	2824106	ancestral
51-82-2	2825344	2839187	ancestral
51-82-2	2840285	2841387	ancestral
51-82-2	2842129	2854798	ancestral
51-82-2	2855579	2868942	ancestral
51-82-2	2869525	2899063	ancestral
51-82-2	2899500	2906622	ancestral
51-82-2	2906921	2915841	ancestral
51-82-2	2915967	2929655	ancestral
51-82-2	2932678	2933223	ancestral
51-82-2	2933599	2934028	ancestral
51-82-2	2934201	2935279	ancestral
51-82-2	2935357	2952564	ancestral
51-82-2	2953425	2959057	ancestral
51-82-2	2959182	2965826	ancestral
51-82-2	2965929	2979775	ancestral
51-82-2	2979948	2985955	ancestral
51-82-2	2986424	3004671	ancestral
51-82-2	3004845	3080234	ancestral
51-82-2	3081707	3083468	ancestral
51-82-2	3083776	3094432	ancestral
51-82-2	3094718	3096950	ancestral
51-82-2	3097139	3123259	ancestral
51-82-2	3123362	3125293	ancestral
51-82-2	3126878	3144756	ancestral
51-82-2	3145775	3160980	ancestral
51-82-2	3161402	3240260	ancestral
51-82-2	3240590	3247966	ancestral
51-82-2	3248055	3254237	ancestral
51-82-2	3257788	3258706	ancestral
51-82-2	3259493	3275259	ancestral
51-82-2	3276073	3327854	ancestral
51-82-2	3328114	3335507	ancestral
51-82-2	3336868	3345667	ancestral
51-82-2	3345840	3363362	ancestral
51-82-2	3363904	3370421	ancestral
51-82-2	3370688	3392384	ancestral
51-82-2	3393007	3402202	ancestral
51-82-2	3402537	3425835	ancestral
51-82-2	3426419	3434314	ancestral
51-82-2	3434409	3452566	ancestral
51-82-2	3452733	3455142	ancestral
51-82-2	3455711	3466351	ancestral
51-82-2	3466380	3518199	ancestral
51-82-2	3518321	3555108	ancestral
51-82-2	3555451	3615711	ancestral
51-82-2	3616085	3617542	ancestral
51-82-2	3617974	3644382	ancestral
51-82-2	3644501	3656594	ancestral
51-82-2	3656792	3669144	ancestral
51-82-2	3669283	3698556	ancestral
51-82-2	3700178	3780317	ancestral
51-82-2	3780624	3808517	ancestral
51-82-2	3808798	3812507	ancestral
51-82-2	3812646	3833154	ancestral
51-82-2	3833535	3834244	ancestral
51-82-2	3834986	3837438	ancestral
51-82-2	3837968	3838898	ancestral
51-82-2	3839823	3859809	ancestral
51-82-2	3860725	3877542	ancestral
51-82-2	3878281	3896789	ancestral
51-82-2	3898742	3902525	ancestral
51-82-2	3903115	3906193	ancestral
51-82-2	3908231	3943200	ancestral
51-82-2	3943463	3950244	ancestral
51-82-2	3950440	3952337	ancestral
51-82-2	3952858	3955193	ancestral
51-82-2	3955442	3966046	ancestral
51-82-2	3966250	3975472	ancestral
51-82-2	3976469	3986345	ancestral
51-82-2	3986577	4013191	ancestral
51-82-2	4014006	4052047	ancestral
51-82-2	89922	90335	ancestral
51-82-2	199978	200818	ancestral
51-82-2	246891	247116	ancestral
51-82-2	255051	255295	ancestral
51-82-2	273812	273893	ancestral
51-82-2	282723	282768	ancestral
51-82-2	410787	410820	ancestral
51-82-2	415216	415300	ancestral
51-82-2	426640	427396	ancestral
51-82-2	434751	434941	ancestral
51-82-2	497647	497902	ancestral
51-82-2	552861	553677	ancestral
51-82-2	581108	581144	ancestral
51-82-2	590583	591231	ancestral
51-82-2	752592	752688	ancestral
51-82-2	791680	791727	ancestral
51-82-2	834008	834452	ancestral
51-82-2	884447	884666	ancestral
51-82-2	1008083	1008253	ancestral
51-82-2	1062026	1062059	ancestral
51-82-2	1144970	1145339	ancestral
51-82-2	1158512	1158602	ancestral
51-82-2	1185295	1185903	ancestral
51-82-2	1218268	1218659	ancestral
51-82-2	1220134	1220790	ancestral
51-82-2	1245843	1246105	ancestral
51-82-2	1336867	1336894	ancestral
51-82-2	1337862	1338021	ancestral
51-82-2	1339338	1339393	ancestral
51-82-2	1340041	1340056	ancestral
51-82-2	1426486	1426613	ancestral
51-82-2	1471654	1471742	ancestral
51-82-2	1480409	1480876	ancestral
51-82-2	1567331	1567574	ancestral
51-82-2	1578450	1578490	ancestral
51-82-2	1593468	1593673	ancestral
51-82-2	1643023	1643264	ancestral
51-82-2	1727572	1727720	ancestral
51-82-2	1738144	1738357	ancestral
51-82-2	1757046	1757106	ancestral
51-82-2	1759660	1759723	ancestral
51-82-2	1768709	1768748	ancestral
51-82-2	1813230	1813451	ancestral
51-82-2	1958037	1958151	ancestral
51-82-2	2005223	2005248	ancestral
51-82-2	2046744	2046810	ancestral
51-82-2	2047575	2047813	ancestral
51-82-2	2071563	2071695	ancestral
51-82-2	2127216	2127318	ancestral
51-82-2	2152657	2153238	ancestral
51-82-2	2161259	2161460	ancestral
51-82-2	2273478	2273935	ancestral
51-82-2	2302990	2303047	ancestral
51-82-2	2304973	2305384	ancestral
51-82-2	2309761	2310079	ancestral
51-82-2	2414796	2414992	ancestral
51-82-2	2433836	2433893	ancestral
51-82-2	2478453	2478633	ancestral
51-82-2	2488307	2488718	ancestral
51-82-2	2516771	2517134	ancestral
51-82-2	2521752	2523082	ancestral
51-82-2	2523729	2524308	ancestral
51-82-2	2610355	2611015	ancestral
51-82-2	2657679	2658005	ancestral
51-82-2	2675509	2675558	ancestral
51-82-2	2714195	2714405	ancestral
51-82-2	2719880	2721514	ancestral
51-82-2	2723321	2723413	ancestral
51-82-2	2846567	2847596	ancestral
51-82-2	2895473	2895974	ancestral
51-82-2	2905889	2906060	ancestral
51-82-2	2953298	2955249	ancestral
51-82-2	3090254	3090464	ancestral
51-82-2	3141099	3141225	ancestral
51-82-2	3228520	3229058	ancestral
51-82-2	3250295	3250904	ancestral
51-82-2	3254793	3255681	ancestral
51-82-2	3256731	3257682	ancestral
51-82-2	3332992	3334301	ancestral
51-82-2	3360352	3360440	ancestral
51-82-2	3366492	3366948	ancestral
51-82-2	3472026	3472316	ancestral
51-82-2	3533220	3533246	ancestral
51-82-2	3605312	3605508	ancestral
51-82-2	3660069	3660228	ancestral
51-82-2	3700027	3700471	ancestral
51-82-2	3701494	3702463	ancestral
51-82-2	3705836	3705868	ancestral
51-82-2	3731146	3731329	ancestral
51-82-2	3807988	3808629	ancestral
51-82-2	3814107	3814119	ancestral
51-82-2	3835364	3835397	ancestral
51-82-2	3847297	3847339	ancestral
51-82-2	3859054	3859318	ancestral
51-82-2	3869714	3869879	ancestral
51-82-2	3953331	3953378	ancestral
51-82-2	8416	8425	ancestral
51-82-2	172078	172093	ancestral
51-82-2	188323	188473	ancestral
51-82-2	292895	292898	ancestral
51-82-2	414935	415075	ancestral
51-82-2	791673	791749	ancestral
51-82-2	1260911	1261085	ancestral
51-82-2	1327854	1327863	ancestral
51-82-2	1343504	1343508	ancestral
51-82-2	1453799	1454757	ancestral
51-82-2	1610203	1610290	ancestral
51-82-2	1679828	1679888	ancestral
51-82-2	1796905	1796950	ancestral
51-82-2	1830903	1830912	ancestral
51-82-2	1979435	1980566	ancestral
51-82-2	1981118	1981609	ancestral
51-82-2	1981874	1982284	ancestral
51-82-2	2002292	2002308	ancestral
51-82-2	2297351	2297411	ancestral
51-82-2	2309968	2310049	ancestral
51-82-2	2331949	2332009	ancestral
51-82-2	2419679	2419712	ancestral
51-82-2	2855680	2855788	ancestral
51-82-2	2911708	2911747	ancestral
51-82-2	2954176	2954218	ancestral
51-82-2	2961931	2962066	ancestral
51-82-2	3033462	3033475	ancestral
51-82-2	3065824	3065868	ancestral
51-82-2	3222010	3222015	ancestral
51-82-2	3253224	3253268	ancestral
51-82-2	3305387	3305503	ancestral
51-82-2	3590905	3591130	ancestral
51-82-2	3607538	3607542	ancestral
51-82-2	3653455	3653473	ancestral
51-82-2	3813076	3813094	ancestral
51-82-2	3834083	3834113	ancestral
51-82-2	3856653	3857708	ancestral
51-82-2	3858101	3858245	ancestral
51-82-2	3858562	3858678	ancestral
51-82-2	3859261	3860034	ancestral
51-82-2	3867603	3870290	ancestral
51-82-2	3897892	3897989	ancestral
51-82-2	3898333	3898432	ancestral
51-82-2	3899086	3899094	ancestral
51-82-2	3920039	3920051	ancestral
51-82-2	3955276	3955450	ancestral
51-82-2	4011766	4011862	ancestral
51-82-2	4032679	4032791	ancestral
51-82-2	17093	17162	ancestral
51-82-2	192769	192982	ancestral
51-82-2	381500	381618	ancestral
51-82-2	419965	420034	ancestral
51-82-2	421771	421805	ancestral
51-82-2	422741	422755	ancestral
51-82-2	423025	423078	ancestral
51-82-2	487008	487077	ancestral
51-82-2	703005	703036	ancestral
51-82-2	790877	790883	ancestral
51-82-2	797072	797089	ancestral
51-82-2	885017	885044	ancestral
51-82-2	1002626	1003110	ancestral
51-82-2	1003394	1003631	ancestral
51-82-2	1012006	1012027	ancestral
51-82-2	1022614	1022863	ancestral
51-82-2	1023273	1023336	ancestral
51-82-2	1134853	1134922	ancestral
51-82-2	1192675	1192687	ancestral
51-82-2	1252108	1252156	ancestral
51-82-2	1292078	1292105	ancestral
51-82-2	1337137	1337336	ancestral
51-82-2	1388310	1388511	ancestral
51-82-2	1422820	1422824	ancestral
51-82-2	1446227	1446432	ancestral
51-82-2	1453508	1453556	ancestral
51-82-2	1458532	1458763	ancestral
51-82-2	1467176	1467260	ancestral
51-82-2	1477465	1477477	ancestral
51-82-2	1515395	1515572	ancestral
51-82-2	1516394	1516427	ancestral
51-82-2	1563662	1563679	ancestral
51-82-2	1564992	1565601	ancestral
51-82-2	1577429	1577492	ancestral
51-82-2	1601154	1601184	ancestral
51-82-2	1612165	1612225	ancestral
51-82-2	1625355	1625370	ancestral
51-82-2	1640352	1640365	ancestral
51-82-2	1640824	1640896	ancestral
51-82-2	1642347	1642415	ancestral
51-82-2	1648065	1648083	ancestral
51-82-2	1655814	1655826	ancestral
51-82-2	1893446	1893629	ancestral
51-82-2	1981346	1981460	ancestral
51-82-2	2087856	2088727	ancestral
51-82-2	2089145	2089723	ancestral
51-82-2	2099046	2099145	ancestral
51-82-2	2177582	2177731	ancestral
51-82-2	2192590	2192707	ancestral
51-82-2	2229468	2229474	ancestral
51-82-2	2245539	2245554	ancestral
51-82-2	2293392	2293416	ancestral
51-82-2	2380650	2381211	ancestral
51-82-2	2543640	2543647	ancestral
51-82-2	2632545	2632671	ancestral
51-82-2	2710590	2710685	ancestral
51-82-2	2802043	2802457	ancestral
51-82-2	2917895	2918171	ancestral
51-82-2	2950901	2950918	ancestral
51-82-2	2958434	2958443	ancestral
51-82-2	3033106	3033430	ancestral
51-82-2	3248660	3248671	ancestral
51-82-2	3270317	3270348	ancestral
51-82-2	3315533	3315724	ancestral
51-82-2	3386755	3386899	ancestral
51-82-2	3402454	3402536	ancestral
51-82-2	3404912	3405178	ancestral
51-82-2	3466352	3466373	ancestral
51-82-2	3472785	3473063	ancestral
51-82-2	3495381	3495463	ancestral
51-82-2	3590275	3590289	ancestral
51-82-2	3616519	3616529	ancestral
51-82-2	3731841	3731857	ancestral
51-82-2	3805216	3805450	ancestral
51-82-2	3853054	3853074	ancestral
51-82-2	3860056	3860200	ancestral
51-82-2	3868539	3868626	ancestral
51-82-2	3877130	3877344	ancestral
51-82-2	3919672	3919754	ancestral
51-82-2	3945586	3945622	ancestral
51-82-2	4013988	4013991	ancestral
51-82-2	83178	83319	ancestral
51-82-2	95972	96056	ancestral
51-82-2	96578	96810	ancestral
51-82-2	184630	184692	ancestral
51-82-2	188290	188353	ancestral
51-82-2	192140	192338	ancestral
51-82-2	504104	504191	ancestral
51-82-2	614009	614036	ancestral
51-82-2	712642	712702	ancestral
51-82-2	791202	791339	ancestral
51-82-2	924368	924440	ancestral
51-82-2	1003040	1003166	ancestral
51-82-2	1023408	1023417	ancestral
51-82-2	1070125	1070236	ancestral
51-82-2	1087714	1088725	ancestral
51-82-2	1089217	1090265	ancestral
51-82-2	1134943	1134952	ancestral
51-82-2	1219792	1219813	ancestral
51-82-2	1236114	1236171	ancestral
51-82-2	1252402	1252633	ancestral
51-82-2	1336747	1336837	ancestral
51-82-2	1475785	1476097	ancestral
51-82-2	1480873	1481191	ancestral
51-82-2	1482233	1482325	ancestral
51-82-2	1519365	1520428	ancestral
51-82-2	1563395	1563558	ancestral
51-82-2	1573724	1573801	ancestral
51-82-2	1577936	1578039	ancestral
51-82-2	1595211	1595244	ancestral
51-82-2	1701248	1701431	ancestral
51-82-2	1704652	1704889	ancestral
51-82-2	1926861	1926876	ancestral
51-82-2	1948430	1948460	ancestral
51-82-2	1975470	1975543	ancestral
51-82-2	1980214	1980254	ancestral
51-82-2	1981619	1981853	ancestral
51-82-2	2087323	2087554	ancestral
51-82-2	2092225	2092421	ancestral
51-82-2	2192666	2192695	ancestral
51-82-2	2206017	2206033	ancestral
51-82-2	2218836	2218923	ancestral
51-82-2	2219265	2219949	ancestral
51-82-2	2220472	2220947	ancestral
51-82-2	2322392	2322434	ancestral
51-82-2	2327150	2327198	ancestral
51-82-2	2443214	2443340	ancestral
51-82-2	2541629	2542469	ancestral
51-82-2	2543520	2543611	ancestral
51-82-2	2644254	2644446	ancestral
51-82-2	2670965	2670986	ancestral
51-82-2	2691609	2691881	ancestral
51-82-2	2692226	2692429	ancestral
51-82-2	2779108	2779239	ancestral
51-82-2	2817211	2817279	ancestral
51-82-2	2819779	2820292	ancestral
51-82-2	2820860	2821343	ancestral
51-82-2	2827507	2827546	ancestral
51-82-2	2841136	2843548	ancestral
51-82-2	2844070	2845129	ancestral
51-82-2	2847647	2847761	ancestral
51-82-2	2849376	2849742	ancestral
51-82-2	2917371	2917913	ancestral
51-82-2	2929351	2930605	ancestral
51-82-2	2930904	2933327	ancestral
51-82-2	2934004	2934820	ancestral
51-82-2	2965931	2966112	ancestral
51-82-2	2968285	2968575	ancestral
51-82-2	3004672	3004763	ancestral
51-82-2	3012639	3012860	ancestral
51-82-2	3032779	3033664	ancestral
51-82-2	3078350	3078665	ancestral
51-82-2	3130140	3130192	ancestral
51-82-2	3185461	3186483	ancestral
51-82-2	3187508	3187538	ancestral
51-82-2	3188330	3189270	ancestral
51-82-2	3225292	3225301	ancestral
51-82-2	3227930	3228061	ancestral
51-82-2	3371347	3371512	ancestral
51-82-2	3434342	3434354	ancestral
51-82-2	3436699	3436717	ancestral
51-82-2	3441747	3441872	ancestral
51-82-2	3478305	3479001	ancestral
51-82-2	3509637	3509703	ancestral
51-82-2	3514262	3514343	ancestral
51-82-2	3664925	3665249	ancestral
51-82-2	3699421	3700126	ancestral
51-82-2	3760649	3760823	ancestral
51-82-2	3809523	3809533	ancestral
51-82-2	3813558	3813595	ancestral
51-82-2	3822603	3822787	ancestral
51-82-2	3839033	3839327	ancestral
51-82-2	3853905	3854052	ancestral
51-82-2	3860687	3860894	ancestral
51-82-2	3870389	3870494	ancestral
51-82-2	3935396	3935564	ancestral
51-82-2	3953354	3953378	ancestral
51-82-2	3975527	3975563	ancestral
51-82-2	4018155	4018164	ancestral
51-82-2	4031280	4031377	ancestral
51-82-2	4032101	4032189	ancestral
51-82-2	4038495	4039172	ancestral
51-82-2	4049788	4050109	ancestral
51-82-2	148464	148920	ancestral
51-82-2	259862	260101	ancestral
51-82-2	434895	434941	ancestral
51-82-2	620546	620700	ancestral
51-82-2	1018430	1018538	ancestral
51-82-2	1088254	1090226	ancestral
51-82-2	1090988	1091431	ancestral
51-82-2	1185810	1185866	ancestral
51-82-2	1260904	1261355	ancestral
51-82-2	1327842	1327863	ancestral
51-82-2	1353021	1353277	ancestral
51-82-2	1452225	1452334	ancestral
51-82-2	1592336	1592584	ancestral
51-82-2	1929454	1929499	ancestral
51-82-2	1982302	1983777	ancestral
51-82-2	1984578	1984672	ancestral
51-82-2	1991806	1991824	ancestral
51-82-2	2141794	2141864	ancestral
51-82-2	2152736	2152753	ancestral
51-82-2	2192983	2193022	ancestral
51-82-2	2255510	2255576	ancestral
51-82-2	2543442	2543457	ancestral
51-82-2	2572203	2572231	ancestral
51-82-2	2610442	2611129	ancestral
51-82-2	2611988	2612159	ancestral
51-82-2	2626227	2626271	ancestral
51-82-2	2706875	2706890	ancestral
51-82-2	2850027	2850141	ancestral
51-82-2	2939162	2939333	ancestral
51-82-2	2959238	2960105	ancestral
51-82-2	3180399	3180499	ancestral
51-82-2	3186420	3186615	ancestral
51-82-2	3253030	3253045	ancestral
51-82-2	3370969	3371200	ancestral
51-82-2	3408435	3408744	ancestral
51-82-2	3491465	3491510	ancestral
51-82-2	3545042	3545273	ancestral
51-82-2	3764680	3764911	ancestral
51-82-2	3817562	3817684	ancestral
51-82-2	3844948	3844959	ancestral
51-82-2	3856114	3856241	ancestral
51-82-2	3921134	3921147	ancestral
51-82-2	3972618	3972720	ancestral
51-82-2	76999	77095	ancestral
51-82-2	330502	330590	ancestral
51-82-2	381761	381820	ancestral
51-82-2	407976	408026	ancestral
51-82-2	419452	420238	ancestral
51-82-2	425704	426562	ancestral
51-82-2	750890	750977	ancestral
51-82-2	821536	821764	ancestral
51-82-2	829389	829515	ancestral
51-82-2	966735	966915	ancestral
51-82-2	1003004	1003025	ancestral
51-82-2	1144970	1145691	ancestral
51-82-2	1255139	1255212	ancestral
51-82-2	1266117	1266289	ancestral
51-82-2	1271472	1272027	ancestral
51-82-2	1284377	1284383	ancestral
51-82-2	1319639	1319773	ancestral
51-82-2	1343504	1343508	ancestral
51-82-2	1388310	1388511	ancestral
51-82-2	1428648	1428672	ancestral
51-82-2	1454441	1454474	ancestral
51-82-2	1480531	1480990	ancestral
51-82-2	1499778	1499781	ancestral
51-82-2	1508493	1508817	ancestral
51-82-2	1509629	1510674	ancestral
51-82-2	1640434	1640917	ancestral
51-82-2	1800665	1801136	ancestral
51-82-2	1844006	1844022	ancestral
51-82-2	1926861	1926866	ancestral
51-82-2	1982470	1984533	ancestral
51-82-2	2142829	2143501	ancestral
51-82-2	2223882	2224103	ancestral
51-82-2	2358562	2358703	ancestral
51-82-2	2441062	2441323	ancestral
51-82-2	2443130	2443178	ancestral
51-82-2	2469634	2469859	ancestral
51-82-2	2802361	2802475	ancestral
51-82-2	2849793	2849982	ancestral
51-82-2	2861083	2861179	ancestral
51-82-2	2939231	2939580	ancestral
51-82-2	2993117	2993154	ancestral
51-82-2	3108972	3109504	ancestral
51-82-2	3253113	3253419	ancestral
51-82-2	3333878	3333970	ancestral
51-82-2	3370993	3374965	ancestral
51-82-2	3441779	3441782	ancestral
51-82-2	3466352	3466373	ancestral
51-82-2	3692014	3692026	ancestral
51-82-2	3831150	3831315	ancestral
51-82-2	3835343	3835349	ancestral
51-82-2	3933583	3933948	ancestral
51-82-2	3962076	3962096	ancestral
51-82-2	3972854	3972980	ancestral
JLL237	1837	20966	extant
JLL237	25401	69249	extant
JLL237	97919	100611	extant
JLL237	105254	119942	extant
JLL237	128074	149226	extant
JLL237	156107	175576	extant
JLL237	195077	230455	extant
JLL237	238740	244775	extant
JLL237	259407	268693	extant
JLL237	271765	273971	extant
JLL237	286235	287328	extant
JLL237	295489	314999	extant
JLL237	322948	325097	extant
JLL237	352541	369509	extant
JLL237	375370	381282	extant
JLL237	401368	415016	extant
JLL237	421586	426658	extant
JLL237	437592	440239	extant
JLL237	456447	467353	extant
JLL237	479166	492246	extant
JLL237	495163	536242	extant
JLL237	539151	613359	extant
JLL237	618056	623893	extant
JLL237	627171	629645	extant
JLL237	642487	691972	extant
JLL237	695545	707634	extant
JLL237	709947	717513	extant
JLL237	731539	746049	extant
JLL237	749603	749722	extant
JLL237	753635	755246	extant
JLL237	766650	768218	extant
JLL237	776546	781498	extant
JLL237	784221	792031	extant
JLL237	796993	807023	extant
JLL237	816656	826332	extant
JLL237	835209	849146	extant
JLL237	853041	862547	extant
JLL237	867216	910277	extant
JLL237	913593	934775	extant
JLL237	950109	950218	extant
JLL237	972365	990602	extant
JLL237	1015588	1018322	extant
JLL237	1257834	1258374	extant
JLL237	1261632	1265429	extant
JLL237	1485670	1489578	extant
JLL237	1493928	1494469	extant
JLL237	1599417	1614460	extant
JLL237	1981346	1984787	extant
JLL237	1987745	1998337	extant
JLL237	2003953	2026564	extant
JLL237	2030585	2061692	extant
JLL237	2066636	2109366	extant
JLL237	2114358	2179073	extant
JLL237	2181612	2187138	extant
JLL237	2190661	2214588	extant
JLL237	2220166	2264603	extant
JLL237	2267503	2274679	extant
JLL237	2277955	2286748	extant
JLL237	2291011	2314910	extant
JLL237	2319265	2320746	extant
JLL237	2329472	2332009	extant
JLL237	2339592	2347201	extant
JLL237	2349743	2370822	extant
JLL237	2373250	2379217	extant
JLL237	2382332	2414456	extant
JLL237	2418027	2422332	extant
JLL237	2448724	2450068	extant
JLL237	2466331	2477805	extant
JLL237	2480447	2525876	extant
JLL237	2532898	2541213	extant
JLL237	2544308	2572458	extant
JLL237	2597827	2601109	extant
JLL237	2603494	2638944	extant
JLL237	2644341	2651223	extant
JLL237	2653619	2661874	extant
JLL237	2668041	2688399	extant
JLL237	2691822	2693518	extant
JLL237	2696265	2699802	extant
JLL237	2710158	2731609	extant
JLL237	2734060	2745046	extant
JLL237	2747651	2760029	extant
JLL237	2762274	2777807	extant
JLL237	2840070	2840703	extant
JLL237	2846294	2851197	extant
JLL237	2854946	2871835	extant
JLL237	2874469	2880742	extant
JLL237	2883394	2915908	extant
JLL237	2934901	2938038	extant
JLL237	2941134	2949561	extant
JLL237	2952557	2970962	extant
JLL237	2975202	2983332	extant
JLL237	2999839	3001247	extant
JLL237	3004169	3007550	extant
JLL237	3012360	3016694	extant
JLL237	3020511	3027290	extant
JLL237	3030760	3045484	extant
JLL237	3058312	3059933	extant
JLL237	3735519	3740060	extant
JLL237	3747839	3751229	extant
JLL237	4023939	4024690	extant
JLL237	4031468	4031491	extant
JLL237	4040905	4041842	extant
JLL237	30039	31596	ancestral
JLL237	38475	38975	ancestral
JLL237	69009	69300	ancestral
JLL237	167575	168193	ancestral
JLL237	188293	190808	ancestral
JLL237	192115	192447	ancestral
JLL237	193730	193814	ancestral
JLL237	199906	201847	ancestral
JLL237	241922	242065	ancestral
JLL237	297315	297618	ancestral
JLL237	316028	322029	ancestral
JLL237	330286	330848	ancestral
JLL237	359871	360141	ancestral
JLL237	368726	376691	ancestral
JLL237	380009	380194	ancestral
JLL237	401124	401215	ancestral
JLL237	413950	415925	ancestral
JLL237	419554	420336	ancestral
JLL237	428523	430881	ancestral
JLL237	440422	441747	ancestral
JLL237	454931	457227	ancestral
JLL237	476309	476921	ancestral
JLL237	482369	483546	ancestral
JLL237	492812	494496	ancestral
JLL237	504948	505326	ancestral
JLL237	509178	510109	ancestral
JLL237	515533	516123	ancestral
JLL237	528354	528966	ancestral
JLL237	532350	533086	ancestral
JLL237	549627	550224	ancestral
JLL237	619918	620813	ancestral
JLL237	675335	676497	ancestral
JLL237	678142	679257	ancestral
JLL237	680830	681379	ancestral
JLL237	688761	689127	ancestral
JLL237	693311	697035	ancestral
JLL237	707792	709599	ancestral
JLL237	825129	825525	ancestral
JLL237	828792	829749	ancestral
JLL237	842218	843991	ancestral
JLL237	923055	924370	ancestral
JLL237	934805	936212	ancestral
JLL237	938493	941196	ancestral
JLL237	945781	953316	ancestral
JLL237	958453	967450	ancestral
JLL237	969021	971999	ancestral
JLL237	991205	995749	ancestral
JLL237	997184	1008342	ancestral
JLL237	1011796	1012934	ancestral
JLL237	1022527	1028693	ancestral
JLL237	1040036	1040754	ancestral
JLL237	1042448	1047003	ancestral
JLL237	1048881	1054603	ancestral
JLL237	1059743	1078308	ancestral
JLL237	1080440	1086794	ancestral
JLL237	1092565	1094221	ancestral
JLL237	1095825	1096212	ancestral
JLL237	1099423	1107695	ancestral
JLL237	1114008	1117662	ancestral
JLL237	1120133	1121200	ancestral
JLL237	1129511	1134943	ancestral
JLL237	1142159	1147321	ancestral
JLL237	1149098	1151793	ancestral
JLL237	1158190	1164222	ancestral
JLL237	1172860	1178877	ancestral
JLL237	1183263	1186866	ancestral
JLL237	1195833	1196960	ancestral
JLL237	1199345	1200955	ancestral
JLL237	1219351	1228222	ancestral
JLL237	1230899	1232999	ancestral
JLL237	1234764	1239346	ancestral
JLL237	1241888	1252711	ancestral
JLL237	1254906	1261730	ancestral
JLL237	1266487	1269204	ancestral
JLL237	1271756	1274059	ancestral
JLL237	1276003	1285172	ancestral
JLL237	1290629	1320801	ancestral
JLL237	1324532	1327863	ancestral
JLL237	1329221	1331920	ancestral
JLL237	1334549	1339741	ancestral
JLL237	1343000	1353145	ancestral
JLL237	1354819	1360299	ancestral
JLL237	1361921	1378613	ancestral
JLL237	1380262	1381854	ancestral
JLL237	1387815	1389818	ancestral
JLL237	1395315	1397363	ancestral
JLL237	1399793	1402263	ancestral
JLL237	1412541	1422382	ancestral
JLL237	1425865	1433583	ancestral
JLL237	1434864	1439826	ancestral
JLL237	1445601	1452271	ancestral
JLL237	1457470	1464485	ancestral
JLL237	1466053	1473900	ancestral
JLL237	1476429	1481071	ancestral
JLL237	1484488	1485534	ancestral
JLL237	1488401	1490401	ancestral
JLL237	1499930	1502236	ancestral
JLL237	1505423	1506041	ancestral
JLL237	1512931	1520584	ancestral
JLL237	1526430	1529147	ancestral
JLL237	1537228	1554964	ancestral
JLL237	1557766	1560286	ancestral
JLL237	1563431	1589201	ancestral
JLL237	1591103	1591627	ancestral
JLL237	1622728	1626766	ancestral
JLL237	1631549	1637684	ancestral
JLL237	1641645	1645779	ancestral
JLL237	1647729	1650301	ancestral
JLL237	1664635	1666000	ancestral
JLL237	1667506	1670750	ancestral
JLL237	1681892	1685860	ancestral
JLL237	1688402	1689834	ancestral
JLL237	1726413	1729125	ancestral
JLL237	1731018	1737979	ancestral
JLL237	1804333	1805230	ancestral
JLL237	1809744	1810218	ancestral
JLL237	1832618	1832802	ancestral
JLL237	1861169	1863632	ancestral
JLL237	1867966	1883092	ancestral
JLL237	1900744	1903990	ancestral
JLL237	1910075	1911735	ancestral
JLL237	1930999	1933384	ancestral
JLL237	1939731	1943154	ancestral
JLL237	1946895	1953708	ancestral
JLL237	1956871	1958169	ancestral
JLL237	1962028	1965856	ancestral
JLL237	1970728	1971259	ancestral
JLL237	2034465	2035686	ancestral
JLL237	2046510	2046855	ancestral
JLL237	2082200	2083423	ancestral
JLL237	2092846	2093465	ancestral
JLL237	2118962	2119185	ancestral
JLL237	2132770	2132971	ancestral
JLL237	2158443	2159927	ancestral
JLL237	2165569	2167444	ancestral
JLL237	2194800	2196286	ancestral
JLL237	2226537	2227845	ancestral
JLL237	2239780	2240601	ancestral
JLL237	2301429	2303595	ancestral
JLL237	2305285	2305687	ancestral
JLL237	2314676	2315665	ancestral
JLL237	2323735	2324175	ancestral
JLL237	2325926	2326265	ancestral
JLL237	2369661	2373802	ancestral
JLL237	2384846	2385774	ancestral
JLL237	2423252	2423726	ancestral
JLL237	2435994	2439193	ancestral
JLL237	2443374	2445612	ancestral
JLL237	2453561	2462197	ancestral
JLL237	2474123	2474786	ancestral
JLL237	2478101	2479321	ancestral
JLL237	2543657	2543662	ancestral
JLL237	2602645	2603069	ancestral
JLL237	2611128	2616000	ancestral
JLL237	2626227	2626594	ancestral
JLL237	2705889	2710134	ancestral
JLL237	2740470	2740986	ancestral
JLL237	2760354	2761839	ancestral
JLL237	2815922	2816065	ancestral
JLL237	2844078	2844798	ancestral
JLL237	2928852	2929294	ancestral
JLL237	2934617	2934812	ancestral
JLL237	2953031	2953810	ancestral
JLL237	2979830	2979947	ancestral
JLL237	3071801	3072216	ancestral
JLL237	3078299	3079162	ancestral
JLL237	3086588	3087115	ancestral
JLL237	3089225	3091373	ancestral
JLL237	3131339	3139496	ancestral
JLL237	3141381	3141852	ancestral
JLL237	3144544	3148725	ancestral
JLL237	3180214	3184544	ancestral
JLL237	3214723	3219945	ancestral
JLL237	3232528	3234651	ancestral
JLL237	3236896	3251860	ancestral
JLL237	3260645	3262927	ancestral
JLL237	3264262	3271551	ancestral
JLL237	3273447	3283235	ancestral
JLL237	3304676	3311926	ancestral
JLL237	3323479	3335874	ancestral
JLL237	3341295	3347575	ancestral
JLL237	3349741	3369412	ancestral
JLL237	3371413	3371671	ancestral
JLL237	3377447	3386455	ancestral
JLL237	3387952	3389683	ancestral
JLL237	3392837	3393050	ancestral
JLL237	3402456	3406534	ancestral
JLL237	3415572	3433643	ancestral
JLL237	3439215	3443898	ancestral
JLL237	3446407	3447615	ancestral
JLL237	3451055	3453425	ancestral
JLL237	3466538	3473452	ancestral
JLL237	3480432	3487578	ancestral
JLL237	3511348	3524120	ancestral
JLL237	3527013	3529350	ancestral
JLL237	3537436	3539627	ancestral
JLL237	3546230	3547288	ancestral
JLL237	3552639	3553630	ancestral
JLL237	3558270	3560097	ancestral
JLL237	3561407	3565169	ancestral
JLL237	3567283	3571556	ancestral
JLL237	3573508	3592922	ancestral
JLL237	3595672	3596473	ancestral
JLL237	3600127	3600759	ancestral
JLL237	3603075	3603545	ancestral
JLL237	3605164	3608683	ancestral
JLL237	3646550	3653083	ancestral
JLL237	3654382	3662496	ancestral
JLL237	3664730	3665828	ancestral
JLL237	3694615	3695436	ancestral
JLL237	3702132	3715548	ancestral
JLL237	3721202	3728914	ancestral
JLL237	3758586	3763518	ancestral
JLL237	3767670	3769781	ancestral
JLL237	3774142	3774581	ancestral
JLL237	3776647	3779732	ancestral
JLL237	3796303	3803252	ancestral
JLL237	3806309	3810843	ancestral
JLL237	3824945	3836662	ancestral
JLL237	3838821	3840245	ancestral
JLL237	3843858	3845116	ancestral
JLL237	3850332	3853581	ancestral
JLL237	3857288	3858637	ancestral
JLL237	3870290	3886203	ancestral
JLL237	3901539	3901990	ancestral
JLL237	3916112	3916187	ancestral
JLL237	3918016	3920872	ancestral
JLL237	3922800	3928739	ancestral
JLL237	3941198	3944840	ancestral
JLL237	3972887	3976782	ancestral
JLL237	3985875	3988784	ancestral
JLL237	3990368	3991314	ancestral
JLL237	4020937	4022208	ancestral
JLL237	4027769	4028373	ancestral
JLL237	4031275	4032371	ancestral
JLL237	4037050	4037116	ancestral
JLL237	4041852	4042444	ancestral
JLL237	29491	29959	ancestral
JLL237	45465	45914	ancestral
JLL237	407976	408026	ancestral
JLL237	420094	430887	ancestral
JLL237	434599	434931	ancestral
JLL237	481073	484122	ancestral
JLL237	497317	497659	ancestral
JLL237	509097	509841	ancestral
JLL237	607466	607616	ancestral
JLL237	611740	613617	ancestral
JLL237	708727	709096	ancestral
JLL237	731711	731897	ancestral
JLL237	733523	733886	ancestral
JLL237	750839	753481	ancestral
JLL237	779716	779995	ancestral
JLL237	793218	794777	ancestral
JLL237	806540	808108	ancestral
JLL237	910445	912153	ancestral
JLL237	1001829	1001970	ancestral
JLL237	1105681	1107659	ancestral
JLL237	1137101	1140190	ancestral
JLL237	1190791	1192507	ancestral
JLL237	1199258	1199435	ancestral
JLL237	1204543	1205383	ancestral
JLL237	1249845	1252870	ancestral
JLL237	1267571	1268321	ancestral
JLL237	1272447	1274793	ancestral
JLL237	1283163	1284401	ancestral
JLL237	1288397	1290324	ancestral
JLL237	1336817	1336890	ancestral
JLL237	1374988	1375345	ancestral
JLL237	1449689	1450016	ancestral
JLL237	1451376	1451593	ancestral
JLL237	1454676	1455187	ancestral
JLL237	1477153	1477798	ancestral
JLL237	1494481	1499173	ancestral
JLL237	1573925	1575311	ancestral
JLL237	1581515	1582410	ancestral
JLL237	1584725	1585148	ancestral
JLL237	1588955	1589120	ancestral
JLL237	1592644	1598963	ancestral
JLL237	1611634	1612264	ancestral
JLL237	1615147	1618132	ancestral
JLL237	1621847	1622545	ancestral
JLL237	1638284	1640653	ancestral
JLL237	1646329	1647516	ancestral
JLL237	1651050	1660002	ancestral
JLL237	1665994	1667323	ancestral
JLL237	1673910	1680367	ancestral
JLL237	1738962	1755640	ancestral
JLL237	1757346	1763246	ancestral
JLL237	1768979	1771213	ancestral
JLL237	1778214	1779844	ancestral
JLL237	1788733	1788943	ancestral
JLL237	1827445	1831347	ancestral
JLL237	1858038	1860251	ancestral
JLL237	1912135	1912305	ancestral
JLL237	1924343	1930186	ancestral
JLL237	1945714	1946121	ancestral
JLL237	1947896	1948547	ancestral
JLL237	1957893	1958915	ancestral
JLL237	1965896	1966292	ancestral
JLL237	1971280	1974151	ancestral
JLL237	1979635	1981940	ancestral
JLL237	1983951	1987397	ancestral
JLL237	2010113	2010791	ancestral
JLL237	2055594	2055868	ancestral
JLL237	2180427	2181321	ancestral
JLL237	2252021	2252171	ancestral
JLL237	2354680	2359095	ancestral
JLL237	2419679	2419712	ancestral
JLL237	2466889	2468533	ancestral
JLL237	2540876	2543647	ancestral
JLL237	2644050	2644971	ancestral
JLL237	2688171	2690205	ancestral
JLL237	2694064	2695519	ancestral
JLL237	2705760	2709876	ancestral
JLL237	2719751	2720843	ancestral
JLL237	2841283	2842322	ancestral
JLL237	2849443	2851324	ancestral
JLL237	2899091	2899376	ancestral
JLL237	2962246	2962531	ancestral
JLL237	2965335	2966103	ancestral
JLL237	2998001	2999223	ancestral
JLL237	3109792	3111794	ancestral
JLL237	3113228	3115836	ancestral
JLL237	3124775	3129847	ancestral
JLL237	3153999	3155422	ancestral
JLL237	3159654	3181627	ancestral
JLL237	3187737	3198972	ancestral
JLL237	3205053	3205326	ancestral
JLL237	3214183	3214652	ancestral
JLL237	3222013	3227846	ancestral
JLL237	3230401	3230480	ancestral
JLL237	3232255	3233642	ancestral
JLL237	3252276	3253063	ancestral
JLL237	3293009	3297108	ancestral
JLL237	3302378	3303806	ancestral
JLL237	3311995	3317649	ancestral
JLL237	3371700	3372694	ancestral
JLL237	3389539	3390211	ancestral
JLL237	3408610	3412599	ancestral
JLL237	3434414	3437629	ancestral
JLL237	3464566	3465971	ancestral
JLL237	3474425	3476682	ancestral
JLL237	3487710	3494247	ancestral
JLL237	3498240	3499154	ancestral
JLL237	3502523	3503407	ancestral
JLL237	3506760	3508023	ancestral
JLL237	3514341	3514839	ancestral
JLL237	3524521	3525178	ancestral
JLL237	3543600	3546117	ancestral
JLL237	3553664	3555205	ancestral
JLL237	3609418	3612785	ancestral
JLL237	3614765	3616910	ancestral
JLL237	3620222	3622149	ancestral
JLL237	3628726	3632885	ancestral
JLL237	3646516	3647859	ancestral
JLL237	3667172	3673689	ancestral
JLL237	3684790	3685946	ancestral
JLL237	3688167	3692248	ancestral
JLL237	3730289	3734570	ancestral
JLL237	3752846	3756733	ancestral
JLL237	3764455	3766831	ancestral
JLL237	3770129	3771133	ancestral
JLL237	3773044	3775116	ancestral
JLL237	3789663	3794381	ancestral
JLL237	3811634	3812460	ancestral
JLL237	3823621	3824631	ancestral
JLL237	3827624	3828725	ancestral
JLL237	3843897	3845596	ancestral
JLL237	3852498	3853556	ancestral
JLL237	3856213	3858261	ancestral
JLL237	3864773	3869111	ancestral
JLL237	3901531	3903334	ancestral
JLL237	3912219	3914528	ancestral
JLL237	3927754	3937312	ancestral
JLL237	3949707	3951796	ancestral
JLL237	3954501	3962141	ancestral
JLL237	3977028	3983068	ancestral
JLL237	4026075	4026509	ancestral
JLL237	48250	49045	ancestral
JLL237	74827	77167	ancestral
JLL237	100709	102630	ancestral
JLL237	105584	106390	ancestral
JLL237	173420	175377	ancestral
JLL237	195107	197840	ancestral
JLL237	200458	201292	ancestral
JLL237	242724	242766	ancestral
JLL237	257283	258218	ancestral
JLL237	274184	276641	ancestral
JLL237	290173	290752	ancestral
JLL237	293095	294634	ancestral
JLL237	303954	304052	ancestral
JLL237	581999	582170	ancestral
JLL237	614009	615453	ancestral
JLL237	670614	670812	ancestral
JLL237	733496	733766	ancestral
JLL237	757580	759279	ancestral
JLL237	763181	766513	ancestral
JLL237	769180	770002	ancestral
JLL237	771439	773178	ancestral
JLL237	796651	796804	ancestral
JLL237	831321	831327	ancestral
JLL237	852019	852335	ancestral
JLL237	948375	948940	ancestral
JLL237	955534	956176	ancestral
JLL237	1012846	1014202	ancestral
JLL237	1023273	1023417	ancestral
JLL237	1031566	1032853	ancestral
JLL237	1065207	1065267	ancestral
JLL237	1096429	1097754	ancestral
JLL237	1138730	1140358	ancestral
JLL237	1241690	1241989	ancestral
JLL237	1316119	1316291	ancestral
JLL237	1336142	1336804	ancestral
JLL237	1569497	1570255	ancestral
JLL237	1601511	1603291	ancestral
JLL237	1619381	1619841	ancestral
JLL237	1635735	1635742	ancestral
JLL237	1677075	1677309	ancestral
JLL237	1742420	1742519	ancestral
JLL237	1764461	1764816	ancestral
JLL237	1778070	1778725	ancestral
JLL237	1780855	1783414	ancestral
JLL237	1795085	1795371	ancestral
JLL237	1799663	1800284	ancestral
JLL237	1806884	1808108	ancestral
JLL237	1811325	1813974	ancestral
JLL237	1816481	1826902	ancestral
[truncated: 78,212 more rows]
